# Supplementary material for: Diagnostic Yield in Childhood-Onset Hearing Loss: A Meta-Analysis and Systematic Review
Source: Life (Basel). 2026 Apr 7;16(4):610. doi: 10.3390/life16040610 (PMC13117509; doi:10.3390/life16040610)
Supplement: Supplementary file 1 [file life-16-00610-s001.zip › Supplementary Tables.xlsx]

## Sheet: Table S1
Table S1: Search terms and search-term combinations
Pubmed
Search terms	Search term combinations
inherited hearing loss	genetics of hearing loss
hereditary hearing loss	inherited hearing loss + genetic etiology
genetic deafness	inherited hearing loss + genome sequencing
genetic etiology	inherited hearing loss + exome sequencing
genome sequencing	inherited hearing loss + WES
exome sequencing	inherited hearing loss + panel
WES	hereditary hearing loss + genetic etiology
panel	hereditary hearing loss + genome sequencing
genetics of hearing loss	hereditary hearing loss + exome sequencing
genetic diagnosis	hereditary hearing loss + panel
childhood	hereditary hearing loss + WES
children	hereditary hearing loss + targeted sequencing
hearing loss	hearing loss + genetic testing
deafness	deafness + genetic testing
cochlear implant	cochlear implant + genetic diagnosis
genetic testing	cochlear implant + genetic etiology
nonsyndromic hearing loss	cochlear implant + genetic testing
targeted sequencing	nonsyndromic hearing loss + targeted sequencing
yield	genetic deafness + genetic diagnosis
cohort	genetic deafness + genetic etiology
	genetic deafness + genome sequencing
	genetic deafness + exome sequencing
	genetic deafness + WES
	genetic deafness + panel
	genetic diagnosis + childhood + hearing loss
	genetic diagnosis + children + hearing loss
	genetic diagnosis + children + deafness
	hearing loss + targeted sequencing + yield
	hearing loss + targeted sequencing + cohort
	exome sequencing + children + hearing loss
	exome sequencing + hearing loss + yield
	exome sequencing + hearing loss + cohort
	children + hearing loss + targeted sequencing
	exome sequencing + targeted sequencing
Google Scholar
Search terms	Search term combinations
Genetic deafness	genetic deafness + WES
Nonsyndromic hearing loss	cochlear implant + targeted panel
Hereditary hearing loss	genetic deafness + targeted panel
Cochlear implant	nonsyndromic hearing loss + genetic sequencing
WES	cochlear implant + targeted sequencing
Targeted panel	genetic deafness + targeted sequencing
Targeted sequencing	cochlear implant + targeted panel
Genetic sequencing	genetic deafness + targeted panel
	cochlear implant + WES
	hereditary hearing loss + WES
	hereditary hearing loss + targeted sequencing
	nonsyndromic hearing loss + WES
	nonsyndromic hearing loss + targeted panel
	hereditary hearing loss + targeted panel
	nonsyndromic hearing loss + targeted sequencing
The Cochrane Library
Search terms	Search term combinations
Genetic deafness	genetic sequencing + hearing loss
Nonsyndromic hearing loss	WES + hearing loss
Henetic sequencing	panel + hearing loss
WES	panel + deafness
Panel	exome + hearing loss
Hereditary hearing loss	exome + deafness
genetics of hearing loss	cochlear implant + sequencing
Genetic diagnosis	cochlear implant + WES
Yield	cochlear implant + panel
Cochlear implant	hearing loss + yield
Childhood	genetic diagnosis + childhood + hearing loss
Children	genetic diagnosis + children + hearing loss
Sequencing	genetic diagnosis + children + deafness
Deafness

## Sheet: Table S2
Table S2: List of studies that initially passed the title and abstract screen
Citation	PMID	Exclusion reason
Iwasa, Y.-I., Nishio, S.-Y. and Usami, S.-I. (2016) "Comprehensive Genetic Analysis of Japanese Autosomal Dominant Sensorineural Hearing Loss Patients," PloS One, 11(12), p. e0166781. Available at: https://doi.org/10.1371/journal.pone.0166781.	27911912	AD only
Koohiyan, M. et al. (2019) "Genetics of Hearing Loss in North Iran Population: An Update of Spectrum and Frequency of GJB2 Mutations," Journal of Audiology & Otology, 23(4), pp. 175–180. Available at: https://doi.org/10.7874/jao.2019.00059.	31569309	data already published elsewhere
Johansson, M. et al. (2023) "A Prospective Study of Genetic Variants in Infants with Congenital Unilateral Sensorineural Hearing Loss," Journal of Clinical Medicine, 12(2), p. 495. Available at: https://doi.org/10.3390/jcm12020495.	36675424	insufficient cohort size
Kim, Y. et al. (2023) "Audiogram Configuration, Molecular Etiology, and Outcome of Cochlear Implantation in Postlingual Auditory Neuropathy Spectrum Disorder," Otology & Neurotology: Official Publication of the American Otological Society, American Neurotology Society [and] European Academy of Otology and Neurotology, 44(7), pp. e471–e478. Available at: https://doi.org/10.1097/MAO.000000000000391…	37278166	insufficient cohort size
Guan, Q. et al. (2018) "AUDIOME: a tiered exome sequencing-based comprehensive gene panel for the diagnosis of heterogeneous nonsyndromic sensorineural hearing loss," Genetics in Medicine: Official Journal of the American College of Medical Genetics, 20(12), pp. 1600–1608. Available at: https://doi.org/10.1038/gim.2018.48.	29595809	insufficient cohort size
Van Heurck, R. et al. (2021) "Benefits of Exome Sequencing in Children with Suspected Isolated Hearing Loss," Genes, 12(8), p. 1277. Available at: https://doi.org/10.3390/genes12081277.	34440452	insufficient cohort size
Lee, N.K. et al. (2024) "Clinical Genetic Testing for Hearing Loss: Implications for Genetic Counseling and Gene-Based Therapies," Biomedicines, 12(7), p. 1427. Available at: https://doi.org/10.3390/biomedicines12071427.	39062005	insufficient cohort size
Costales, M. et al. (2020) "Clinical utility of next-generation sequencing in the aetiological diagnosis of sensorineural hearing loss in a Childhood Hearing Loss Unit," Acta Otorrinolaringologica Espanola, 71(3), pp. 166–174. Available at: https://doi.org/10.1016/j.otorri.2019.05.005.	31706454	insufficient cohort size
Zheng, Z. et al. (2024) "Comparison of Genetic, Auditory Features, and Systemic Clinical Phenotype in 14 Families with Syndromic Hearing Loss," The Application of Clinical Genetics, 17, pp. 171–186. Available at: https://doi.org/10.2147/TACG.S472898.	39534424	insufficient cohort size
Atik, T. et al. (2015) "Comprehensive Analysis of Deafness Genes in Families with Autosomal Recessive Nonsyndromic Hearing Loss," PloS One, 10(11), p. e0142154. Available at: https://doi.org/10.1371/journal.pone.0142154.	26561413	insufficient cohort size
Miyanohara, I. et al. (2024) "Comprehensive Genetic Evaluation in Patients with Special Reference to Late-Onset Sensorineural Hearing Loss," Genes, 15(5), p. 571. Available at: https://doi.org/10.3390/genes15050571.	38790200	insufficient cohort size
Shearer, A.E. et al. (2010) "Comprehensive genetic testing for hereditary hearing loss using massively parallel sequencing," Proceedings of the National Academy of Sciences of the United States of America, 107(49), pp. 21104–21109. Available at: https://doi.org/10.1073/pnas.1012989107.	21078986	insufficient cohort size
Pavlenkova, Z. et al. (2021) "Comprehensive molecular-genetic analysis of mid-frequency sensorineural hearing loss," Scientific Reports, 11(1), p. 22488. Available at: https://doi.org/10.1038/s41598-021-01876-1.	34795337	insufficient cohort size
Said, M.B. et al. (2022) "Custom Next-Generation Sequencing Identifies Novel Mutations Expanding the Molecular and clinical spectrum of isolated Hearing Impairment or along with defects of the retina, the thyroid, and the kidneys," Molecular Genetics & Genomic Medicine, 10(2), p. e1868. Available at: https://doi.org/10.1002/mgg3.1868.	34997822	insufficient cohort size
Likar, T. et al. (2018) "Diagnostic outcomes of exome sequencing in patients with syndromic or non-syndromic hearing loss," PloS One, 13(1), p. e0188578. Available at: https://doi.org/10.1371/journal.pone.0188578.	29293505	insufficient cohort size
Mutai, H. et al. (2013) "Diverse spectrum of rare deafness genes underlies early-childhood hearing loss in Japanese patients: a cross-sectional, multi-center next-generation sequencing study," Orphanet Journal of Rare Diseases, 8, p. 172. Available at: https://doi.org/10.1186/1750-1172-8-172.	24164807	insufficient cohort size
Haraksingh, R.R. et al. (2014) "Exome sequencing and genome-wide copy number variant mapping reveal novel associations with sensorineural hereditary hearing loss," BMC genomics, 15(1), p. 1155. Available at: https://doi.org/10.1186/1471-2164-15-1155.	25528277	insufficient cohort size
Elander, J. et al. (2022) "Extended genetic diagnostics for children with profound sensorineural hearing loss by implementing massive parallel sequencing. Diagnostic outcome, family experience and clinical implementation," International Journal of Pediatric Otorhinolaryngology, 159, p. 111218. Available at: https://doi.org/10.1016/j.ijporl.2022.111218.	35779349	insufficient cohort size
Cottrell, J. et al. (2023) "Gene mutations as a non-invasive measure of adult cochlear implant performance: Variable outcomes in patients with select TMPRSS3 mutations," PloS One, 18(9), p. e0291600. Available at: https://doi.org/10.1371/journal.pone.0291600.	37713394	insufficient cohort size
Ramzan, M. et al. (2024) "Genetic heterogeneity in hereditary hearing loss: Potential role of kinociliary protein TOGARAM2," European journal of human genetics: EJHG, 32(6), pp. 639–646. Available at: https://doi.org/10.1038/s41431-024-01562-6.	38374469	insufficient cohort size
Song, M.H. et al. (2020) "Genetic Inheritance of Late-Onset, Down-Sloping Hearing Loss and Its Implications for Auditory Rehabilitation," Ear and Hearing, 41(1), pp. 114–124. Available at: https://doi.org/10.1097/AUD.0000000000000734.	31045651	insufficient cohort size
Jung, J. et al. (2017) "Genetic Predisposition to Sporadic Congenital Hearing Loss in a Pediatric Population," Scientific Reports, 7, p. 45973. Available at: https://doi.org/10.1038/srep45973.	28383030	insufficient cohort size
Doll, J. et al. (2020) "Genetic Spectrum of Syndromic and Non-Syndromic Hearing Loss in Pakistani Families," Genes, 11(11), p. 1329. Available at: https://doi.org/10.3390/genes11111329.	33187236	insufficient cohort size
Yoshimura, H. et al. (2020) "Genetic testing has the potential to impact hearing preservation following cochlear implantation," Acta Oto-Laryngologica, 140(6), pp. 438–444. Available at: https://doi.org/10.1080/00016489.2020.1730439.	32134349	insufficient cohort size
Lee, C.-Y. et al. (2023) "Genetic Underpinnings and Audiological Characteristics in Children With Unilateral Sensorineural Hearing Loss," Otolaryngology--Head and Neck Surgery: Official Journal of American Academy of Otolaryngology-Head and Neck Surgery, 169(5), pp. 1299–1308. Available at: https://doi.org/10.1002/ohn.354.	37125626	insufficient cohort size
Danial-Farran, N. et al. (2018) "Genetics of hearing loss in the Arab population of Northern Israel," European journal of human genetics: EJHG, 26(12), pp. 1840–1847. Available at: https://doi.org/10.1038/s41431-018-0218-z.	30139988	insufficient cohort size
Rodriguez-Valero, M. et al. (2024) "High prevalence of syndromic hearing loss in Mexican children undergoing cochlear implantation," Laryngoscope Investigative Otolaryngology, 9(3), p. e1291. Available at: https://doi.org/10.1002/lio2.1291.	38855775	insufficient cohort size
Mahmood, U. et al. (2021) "Identification of Hearing Loss-Associated Variants of PTPRQ, MYO15A, and SERPINB6 in Pakistani Families," BioMed Research International, 2021, p. 5584788. Available at: https://doi.org/10.1155/2021/5584788.	33997018	insufficient cohort size
Rezaie, N., Mansour Samaei, N. and Oladnabi, M. (2024) "Identification of novel and known genetic variants associated with hereditary hearing loss in iranian families using whole exome sequencing," Molecular Biology Reports, 51(1), p. 662. Available at: https://doi.org/10.1007/s11033-024-09565-8.	38767670	insufficient cohort size
Santos-Cortez, R.L.P. et al. (2021) "Identification of Novel Candidate Genes and Variants for Hearing Loss and Temporal Bone Anomalies," Genes, 12(4), p. 566. Available at: https://doi.org/10.3390/genes12040566.	33924653	insufficient cohort size
Sun, L. et al. (2022) "Molecular etiology study of hearing loss in 13 Chinese Han families," Frontiers in Neurology, 13, p. 1048218. Available at: https://doi.org/10.3389/fneur.2022.1048218.	36504663	insufficient cohort size
Frohne, A. et al. (2024) "Mutational spectrum in patients with dominant non-syndromic hearing loss in Austria," European archives of oto-rhino-laryngology: official journal of the European Federation of Oto-Rhino-Laryngological Societies (EUFOS): affiliated with the German Society for Oto-Rhino-Laryngology - Head and Neck Surgery, 281(7), pp. 3577–3586. Available at: https://doi.org/10.1007/s0040…	38400873	insufficient cohort size
Xiang, Y.-B. et al. (2020) "Next-generation sequencing identifies rare pathogenic and novel candidate variants in a cohort of Chinese patients with syndromic or nonsyndromic hearing loss," Molecular Genetics & Genomic Medicine, 8(12), p. e1539. Available at: https://doi.org/10.1002/mgg3.1539.	33095980	insufficient cohort size
Yoon, P.J. et al. (2020) "Novel Variants in Hearing Loss Genes and Associations With Audiometric Thresholds in a Multi-ethnic Cohort of US Patients With Cochlear Implants," Otology & Neurotology: Official Publication of the American Otological Society, American Neurotology Society [and] European Academy of Otology and Neurotology, 41(7), pp. 978–985. Available at: https://doi.org/10.1097/MAO.0000…	32658404	insufficient cohort size
Sivakumaran, T.A. et al. (2013) "Performance evaluation of the next-generation sequencing approach for molecular diagnosis of hereditary hearing loss," Otolaryngology--Head and Neck Surgery: Official Journal of American Academy of Otolaryngology-Head and Neck Surgery, 148(6), pp. 1007–1016. Available at: https://doi.org/10.1177/0194599813482294.	23525850	insufficient cohort size
Eppsteiner, R.W. et al. (2012) "Prediction of cochlear implant performance by genetic mutation: the spiral ganglion hypothesis," Hearing Research, 292(1–2), pp. 51–58. Available at: https://doi.org/10.1016/j.heares.2012.08.007.	22975204	insufficient cohort size
Almontashiri, N.A.M. et al. (2018) "Recurrent variants in OTOF are significant contributors to prelingual nonsydromic hearing loss in Saudi patients," Genetics in Medicine: Official Journal of the American College of Medical Genetics, 20(5), pp. 536–544. Available at: https://doi.org/10.1038/gim.2017.143.	29048421	insufficient cohort size
Kannan-Sundhari, A. et al. (2020) "Screening Consanguineous Families for Hearing Loss Using the MiamiOtoGenes Panel," Genetic Testing and Molecular Biomarkers, 24(10), pp. 674–680. Available at: https://doi.org/10.1089/gtmb.2020.0153.	32991204	insufficient cohort size
Oziębło, D. et al. (2022) "Searching for the Molecular Basis of Partial Deafness," International Journal of Molecular Sciences, 23(11), p. 6029. Available at: https://doi.org/10.3390/ijms23116029.	35682719	insufficient cohort size
Ramzan, M. et al. (2020) "Spectrum of genetic variants in moderate to severe sporadic hearing loss in Pakistan," Scientific Reports, 10(1), p. 11902. Available at: https://doi.org/10.1038/s41598-020-68779-5.	32681043	insufficient cohort size
Chen, Y. et al. (2015) "Targeted next-generation sequencing in Uyghur families with non-syndromic sensorineural hearing loss," PloS One, 10(5), p. e0127879. Available at: https://doi.org/10.1371/journal.pone.0127879.	26011067	insufficient cohort size
Alkowari, M.K. et al. (2017) "Targeted sequencing identifies novel variants involved in autosomal recessive hereditary hearing loss in Qatari families," Mutation Research, 800–802, pp. 29–36. Available at: https://doi.org/10.1016/j.mrfmmm.2017.05.001.	28501645	insufficient cohort size
Liu, X.-W. et al. (2020) "The mutation frequencies of GJB2, GJB3, SLC26A4 and MT-RNR1 of patients with severe to profound sensorineural hearing loss in northwest China," International Journal of Pediatric Otorhinolaryngology, 136, p. 110143. Available at: https://doi.org/10.1016/j.ijporl.2020.110143.	32645618	insufficient cohort size
Sheppard, S. et al. (2018) "Utility and limitations of exome sequencing as a genetic diagnostic tool for children with hearing loss," Genetics in Medicine: Official Journal of the American College of Medical Genetics, 20(12), pp. 1663–1676. Available at: https://doi.org/10.1038/s41436-018-0004-x.	29907799	insufficient cohort size
Dallol, A. et al. (2016) "Utilization of amplicon-based targeted sequencing panel for the massively parallel sequencing of sporadic hearing impairment patients from Saudi Arabia," BMC medical genetics, 17(Suppl 1), p. 67. Available at: https://doi.org/10.1186/s12881-016-0329-8.	27766948	insufficient cohort size
Zhou, Y. et al. (2020) "Whole exome sequencing identified mutations causing hearing loss in five consanguineous Pakistani families," BMC medical genetics, 21(1), p. 151. Available at: https://doi.org/10.1186/s12881-020-01087-x.	32682410	insufficient cohort size
Сhurbanov, A.Y. et al. (2016) "Whole Exome Sequencing Reveals Homozygous Mutations in RAI1, OTOF, and SLC26A4 Genes Associated with Nonsyndromic Hearing Loss in Altaian Families (South Siberia)," PloS One, 11(4), p. e0153841. Available at: https://doi.org/10.1371/journal.pone.0153841.	27082237	insufficient cohort size
Zou, S. et al. (2020) "Whole-exome sequencing identifies rare pathogenic and candidate variants in sporadic Chinese Han deaf patients," Clinical Genetics, 97(2), pp. 352–356. Available at: https://doi.org/10.1111/cge.13638.	31486067	insufficient cohort size
Kim, N.K.D. et al. (2015) "Whole-exome sequencing reveals diverse modes of inheritance in sporadic mild to moderate sensorineural hearing loss in a pediatric population," Genetics in Medicine: Official Journal of the American College of Medical Genetics, 17(11), pp. 901–911. Available at: https://doi.org/10.1038/gim.2014.213.	25719458	insufficient cohort size
Kari, E. et al. (2020) "Genes Implicated in Rare Congenital Inner Ear and Cochleovestibular Nerve Malformations," Ear and Hearing, 41(4), pp. 983–989. Available at: https://doi.org/10.1097/AUD.0000000000000819.	31985533	insufficient cohort size
Fareed, M. et al. (2021) "Whole-Exome Sequencing Reveals a Rare Variant of OTOF Gene Causing Congenital Non-syndromic Hearing Loss Among Large Muslim Families Favoring Consanguinity," Frontiers in Genetics, 12, p. 641925. Available at: https://doi.org/10.3389/fgene.2021.641925.	34113375	insufficient cohort size
Nishio, S.-Y. et al. (2022) "Etiology of hearing loss affects auditory skill development and vocabulary development in pediatric cochlear implantation cases," Acta Oto-Laryngologica, 142(3–4), pp. 308–315. Available at: https://doi.org/10.1080/00016489.2022.2065027.	35481391	missing crucial data
Raymond, M. et al. (2019) "Genetic testing for congenital non-syndromic sensorineural hearing loss," International Journal of Pediatric Otorhinolaryngology, 124, pp. 68–75. Available at: https://doi.org/10.1016/j.ijporl.2019.05.038.	31163360	missing crucial data
Wentland, C.J. et al. (2018) "Utilization of diagnostic testing for pediatric sensorineural hearing loss," International Journal of Pediatric Otorhinolaryngology, 111, pp. 26–31. Available at: https://doi.org/10.1016/j.ijporl.2018.05.024.	29958610	missing crucial data
Brodie, K.D. et al. (2023) "Impact of Genetic Testing on Hearing Interventions," The Laryngoscope, 133(8), pp. 1982–1986. Available at: https://doi.org/10.1002/lary.30409.	36165585	missing crucial data
Verstappen, G. et al. (2023) "Analysis of congenital hearing loss after neonatal hearing screening," Frontiers in Pediatrics, 11, p. 1153123. Available at: https://doi.org/10.3389/fped.2023.1153123.	37255573	missing crucial data
Jin, Y. et al. (2022) "Analysis of the Results of Cytomegalovirus Testing Combined with Genetic Testing in Children with Congenital Hearing Loss," Journal of Clinical Medicine, 11(18), p. 5335. Available at: https://doi.org/10.3390/jcm11185335.	36142981	missing crucial data
Zhu, Q.-W. et al. (2021) "Assessment of Hearing Screening Combined With Limited and Expanded Genetic Screening for Newborns in Nantong, China," JAMA network open, 4(9), p. e2125544. Available at: https://doi.org/10.1001/jamanetworkopen.2021.25544.	34533568	missing crucial data
Iwasa, Y.-I. et al. (2019) "OTOF mutation analysis with massively parallel DNA sequencing in 2,265 Japanese sensorineural hearing loss patients," PloS One, 14(5), p. e0215932. Available at: https://doi.org/10.1371/journal.pone.0215932.	31095577	missing crucial data
Morgan, A. et al. (2021) "There Is More Than Meets the Eye: Identification of Dual Molecular Diagnosis in Patients Affected by Hearing Loss," Biomedicines, 10(1), p. 12. Available at: https://doi.org/10.3390/biomedicines10010012.	35052694	missing crucial data
Tropitzsch, A. et al. (2023) "Variability in Cochlear Implantation Outcomes in a Large German Cohort With a Genetic Etiology of Hearing Loss," Ear and Hearing, 44(6), pp. 1464–1484. Available at: https://doi.org/10.1097/AUD.0000000000001386.	37438890	missing crucial data
Yoshimura, H. et al. (2024) "Epidemiology, aetiology and diagnosis of congenital hearing loss via hearing screening of 153 913 newborns," International Journal of Epidemiology, 53(3), p. dyae052. Available at: https://doi.org/10.1093/ije/dyae052.	38609324	missing crucial data
Alkhidir, S. et al. (2024) "The genetic basis and the diagnostic yield of genetic testing related to nonsyndromic hearing loss in Qatar," Scientific Reports, 14(1), p. 4202. Available at: https://doi.org/10.1038/s41598-024-52784-z.	38378725	missing crucial data
Gombojav, B. et al. (2024) "Genetic Basis of Hearing Loss in Mongolian Patients: A Next-Generation Sequencing Study," Genes, 15(9), p. 1227. Available at: https://doi.org/10.3390/genes15091227.	39336818	missing crucial data
Xie, L. et al. (2021) "Hearing Screening Combined with Target Gene Panel Testing Increased Etiological Diagnostic Yield in Deaf Children," Neural Plasticity, 2021, p. 6151973. Available at: https://doi.org/10.1155/2021/6151973.	34335733	missing crucial data
Khan, A. et al. (2019) "Sequence variants in genes causing nonsyndromic hearing loss in a Pakistani cohort," Molecular Genetics & Genomic Medicine, 7(9), p. e917. Available at: https://doi.org/10.1002/mgg3.917.	31389194	missing crucial data
Oladnabi M. et al. (2021) "Hereditary and non-hereditary pattern of deafness in golestan province, iran" jmums.mazums.ac.ir	None	no access
Mazzola, S. and Schreiber, A. (2024) "Genetics evaluation outcomes of patients with pediatric hearing loss: 2008-2022 retrospective study," American Journal of Otolaryngology, 45(2), p. 104196. Available at: https://doi.org/10.1016/j.amjoto.2023.104196.	38134852	no information which patients took which tests and no gene breakdown
Praveen, K. et al. (2022) "Population-scale analysis of common and rare genetic variation associated with hearing loss in adults," Communications Biology, 5(1), p. 540. Available at: https://doi.org/10.1038/s42003-022-03408-7.	35661827	not an original article
Posukh, O.L. (2022) "Genetic etiology of hearing loss in Russia," Human Genetics, 141(3–4), pp. 649–663. Available at: https://doi.org/10.1007/s00439-021-02327-7.	34363095	not an original article
Reda Del Barrio, S., de Vergas Gutiérrez, J., et al. (2024) "Diagnostic yield of genetic testing in adults with sensorineural hearing loss," Acta Otorrinolaringologica Espanola, 75(3), pp. 185–191. Available at: https://doi.org/10.1016/j.otoeng.2023.10.007.	38346493	not childhood onset
Shearer, A.E. et al. (2017) "Genetic variants in the peripheral auditory system significantly affect adult cochlear implant performance," Hearing Research, 348, pp. 138–142. Available at: https://doi.org/10.1016/j.heares.2017.02.008.	28213135	not childhood onset
Sun, Yan et al. (2019) "Panel-based NGS reveals disease-causing mutations in hearing loss patients using BGISEQ-500 platform," Medicine, 98(12), p. e14860. Available at: https://doi.org/10.1097/MD.0000000000014860.	30896630	not childhood onset
Choe, G. et al. (2024) "Clinical characteristics and hearing loss etiology of cochlear implantees undergoing surgery in their teens, 20s, and 30s," European archives of oto-rhino-laryngology: official journal of the European Federation of Oto-Rhino-Laryngological Societies (EUFOS): affiliated with the German Society for Oto-Rhino-Laryngology - Head and Neck Surgery, 281(10), pp. 5169–5177. Availa…	38802577	not childhood onset
Gruber, M. et al. (2016) "The Yield of Multigene Testing in the Management of Pediatric Unilateral Sensorineural Hearing Loss," Otology & Neurotology: Official Publication of the American Otological Society, American Neurotology Society [and] European Academy of Otology and Neurotology, 37(8), pp. 1066–1070. Available at: https://doi.org/10.1097/MAO.0000000000001147.	27466889	not NGS
Schrauwen, I. et al. (2013) "A sensitive and specific diagnostic test for hearing loss using a microdroplet PCR-based approach and next generation sequencing," American Journal of Medical Genetics. Part A, 161A(1), pp. 145–152. Available at: https://doi.org/10.1002/ajmg.a.35737.	23208854	not NGS
Zhu, J. et al. (2015) "A study of deafness-related genetic mutations as a basis for strategies to prevent hereditary hearing loss in Hebei, China," Intractable & Rare Diseases Research, 4(3), pp. 131–138. Available at: https://doi.org/10.5582/irdr.2015.01018.	26361564	not NGS
Siem, G. et al. (2010) "Causes of hearing impairment in the Norwegian paediatric cochlear implant program," International Journal of Audiology, 49(8), pp. 596–605. Available at: https://doi.org/10.3109/14992021003743269.	20553101	not NGS
Zeng, Xiangxing et al. (2020) "Combined hearing screening and genetic screening of deafness among Hakka newborns in China," International Journal of Pediatric Otorhinolaryngology, 136, p. 110120. Available at: https://doi.org/10.1016/j.ijporl.2020.110120.	32574949	not NGS
Lasisi, A.O. et al. (2014) "Common genes for non-syndromic deafness are uncommon in sub-Saharan Africa: a report from Nigeria," International Journal of Pediatric Otorhinolaryngology, 78(11), pp. 1870–1873. Available at: https://doi.org/10.1016/j.ijporl.2014.08.014.	25218342	not NGS
Gruber, M. et al. (2017) "Concomitant imaging and genetic findings in children with unilateral sensorineural hearing loss," The Journal of Laryngology and Otology, 131(8), pp. 688–695. Available at: https://doi.org/10.1017/S0022215117001219.	28651654	not NGS
Peng, Q. et al. (2016) "Concurrent Genetic and Standard Screening for Hearing Impairment in 9317 Southern Chinese Newborns," Genetic Testing and Molecular Biomarkers, 20(10), pp. 603–608. Available at: https://doi.org/10.1089/gtmb.2016.0055.	27541434	not NGS
Dai, P. et al. (2019) "Concurrent Hearing and Genetic Screening of 180,469 Neonates with Follow-up in Beijing, China," American Journal of Human Genetics, 105(4), pp. 803–812. Available at: https://doi.org/10.1016/j.ajhg.2019.09.003.	31564438	not NGS
Chan, D.K., Schrijver, I. and Chang, K.W. (2011) "Diagnostic yield in the workup of congenital sensorineural hearing loss is dependent on patient ethnicity," Otology & Neurotology: Official Publication of the American Otological Society, American Neurotology Society [and] European Academy of Otology and Neurotology, 32(1), pp. 81–87. Available at: https://doi.org/10.1097/MAO.0b013e3181fc786f.	21042228	not NGS
Lin, P.-H. et al. (2017) "Etiologic and Audiologic Characteristics of Patients With Pediatric-Onset Unilateral and Asymmetric Sensorineural Hearing Loss," JAMA otolaryngology-- head & neck surgery, 143(9), pp. 912–919. Available at: https://doi.org/10.1001/jamaoto.2017.0945.	28687817	not NGS
Ramos, P.Z. et al. (2013) "Etiologic and diagnostic evaluation: algorithm for severe to profound sensorineural hearing loss in Brazil," International Journal of Audiology, 52(11), pp. 746–752. Available at: https://doi.org/10.3109/14992027.2013.817689.	23909750	not NGS
Deklerck, A.N. et al. (2015) "Etiological approach in patients with unidentified hearing loss," International Journal of Pediatric Otorhinolaryngology, 79(2), pp. 216–222. Available at: https://doi.org/10.1016/j.ijporl.2014.12.012.	25555640	not NGS
Shahzad, M. et al. (2013) "Genetic analysis through OtoSeq of Pakistani families segregating prelingual hearing loss," Otolaryngology--Head and Neck Surgery: Official Journal of American Academy of Otolaryngology-Head and Neck Surgery, 149(3), pp. 478–487. Available at: https://doi.org/10.1177/0194599813493075.	23770805	not NGS
Wu, C.-C. et al. (2011) "Genetic characteristics in children with cochlear implants and the corresponding auditory performance," The Laryngoscope, 121(6), pp. 1287–1293. Available at: https://doi.org/10.1002/lary.21751.	21557232	not NGS
Huang, B. et al. (2018) "Genetic mutations in non-syndromic deafness patients in Hainan Province have a different mutational spectrum compared to patients from Mainland China," International Journal of Pediatric Otorhinolaryngology, 108, pp. 49–54. Available at: https://doi.org/10.1016/j.ijporl.2018.02.015.	29605365	not NGS
Liu, Y. et al. (2019) "Genetic screening involving 101 hot spots for neonates not passing newborn hearing screening and those random recruited in Dongguan," International Journal of Pediatric Otorhinolaryngology, 117, pp. 82–87. Available at: https://doi.org/10.1016/j.ijporl.2018.11.008.	30579095	not NGS
Kun, L. et al. (2024) "Genetic screening of 15 hearing loss variants in 77,647 neonates with clinical follow-up," Molecular Genetics & Genomic Medicine, 12(1), p. e2324. Available at: https://doi.org/10.1002/mgg3.2324.	38037722	not NGS
Ruan, Y. et al. (2024) "Genetic screening of newborns for deafness over 11 years in Beijing, China: More infants could benefit from an expanded program," Bioscience Trends, 18(4), pp. 303–314. Available at: https://doi.org/10.5582/bst.2024.01178.	39183030	not NGS
Vozzi, D. et al. (2014) "Hereditary hearing loss: a 96 gene targeted sequencing protocol reveals novel alleles in a series of Italian and Qatari patients," Gene, 542(2), pp. 209–216. Available at: https://doi.org/10.1016/j.gene.2014.03.033.	24657061	not NGS
Hao, Z. et al. (2018) "Large scale newborn deafness genetic screening of 142,417 neonates in Wuhan, China," PloS One, 13(4), p. e0195740. Available at: https://doi.org/10.1371/journal.pone.0195740.	29634755	not NGS
Lee, J.M. et al. (2019) "Lessons From an Analysis of Newborn Hearing Screening Data for Children With Cochlear Implants," Otology & Neurotology: Official Publication of the American Otological Society, American Neurotology Society [and] European Academy of Otology and Neurotology, 40(9), pp. e909–e917. Available at: https://doi.org/10.1097/MAO.0000000000002339.	31436632	not NGS
Nogueira, C. et al. (2011) "Molecular investigation of pediatric portuguese patients with sensorineural hearing loss," Genetics Research International, 2011, p. 587602. Available at: https://doi.org/10.4061/2011/587602.	22567359	not NGS
Xiang, Y.-B. et al. (2019) "Mutation analysis of common deafness-causing genes among 506 patients with nonsyndromic hearing loss from Wenzhou city, China," International Journal of Pediatric Otorhinolaryngology, 122, pp. 185–190. Available at: https://doi.org/10.1016/j.ijporl.2019.04.024.	31035178	not NGS
Zhang, F. et al. (2016) "Mutation Analysis of the Common Deafness Genes in Patients with Nonsyndromic Hearing Loss in Linyi by SNPscan Assay," BioMed Research International, 2016, p. 1302914. Available at: https://doi.org/10.1155/2016/1302914.	27247933	not NGS
Zhang, M. et al. (2019) "Mutation spectrum and hotspots of the common deafness genes in 314 patients with nonsyndromic hearing loss in Heze area, China," Acta Oto-Laryngologica, 139(7), pp. 612–617. Available at: https://doi.org/10.1080/00016489.2019.1609699.	31107121	not NGS
Jiang, Y. et al. (2015) "Mutation Spectrum of Common Deafness-Causing Genes in Patients with Non-Syndromic Deafness in the Xiamen Area, China," PloS One, 10(8), p. e0135088. Available at: https://doi.org/10.1371/journal.pone.0135088.	26252218	not NGS
Nivoloni, K. de A.B. et al. (2010) "Newborn hearing screening and genetic testing in 8974 Brazilian neonates," International Journal of Pediatric Otorhinolaryngology, 74(8), pp. 926–929. Available at: https://doi.org/10.1016/j.ijporl.2010.05.015.	20538352	not NGS
Wonkam, A. et al. (2015) "No evidence for clinical utility in investigating the connexin genes GJB2, GJB6 and GJA1 in non-syndromic hearing loss in black Africans," South African Medical Journal = Suid-Afrikaanse Tydskrif Vir Geneeskunde, 105(1), pp. 23–26. Available at: https://doi.org/10.7196/samj.8814.	26046157	not NGS
Wen, C. et al. (2023) "Optimized concurrent hearing and genetic screening in Beijing, China: A cross-sectional study," Bioscience Trends, 17(2), pp. 148–159. Available at: https://doi.org/10.5582/bst.2023.01051.	37062750	not NGS
Luo, J. et al. (2017) "Prevalence of Mutations in Deafness-Causing Genes in Cochlear Implanted Patients with Profound Nonsyndromic Sensorineural Hearing Loss in Shandong Province, China," Annals of Human Genetics, 81(6), pp. 258–266. Available at: https://doi.org/10.1111/ahg.12207.	28786104	not NGS
Bowden, A. et al. (2024) "Retrospective Analysis of the Outcomes of Genetic Testing in Patients Suspected to Have Hereditary Hearing Loss or Deafness," American Journal of Audiology, pp. 1–9. Available at: https://doi.org/10.1044/2023_AJA-23-00153.	38346147	not NGS
Wormald, R. et al. (2010) "Sensorineural hearing loss in children," Irish Medical Journal, 103(2), pp. 51–54.	20666057	not NGS
Qian, Z.J. et al. (2021) "Use of Diagnostic Testing and Intervention for Sensorineural Hearing Loss in US Children From 2008 to 2018," JAMA otolaryngology-- head & neck surgery, 147(3), pp. 253–260. Available at: https://doi.org/10.1001/jamaoto.2020.5030.	33377936	not NGS
Lim, B.G. et al. (2013) "Utility of genetic testing for the detection of late-onset hearing loss in neonates," American Journal of Audiology, 22(2), pp. 209–215. Available at: https://doi.org/10.1044/1059-0889(2013/12-0078).	23824432	not NGS
Wu, X. et al. (2019) "Identification of causative variants in patients with non-syndromic hearing loss in the Minnan region, China by targeted next-generation sequencing," Acta Oto-Laryngologica, 139(3), pp. 243–250. Available at: https://doi.org/10.1080/00016489.2018.1552015.	30762455	not NGS
Li, H. et al. (2019) "Gene mutation analysis and genetic counseling for patients with non-syndromic hearing loss in Linyi region," Experimental and Therapeutic Medicine, 17(1), pp. 413–417. Available at: https://doi.org/10.3892/etm.2018.6927.	30651814	not NGS
Kim, S.H. et al. (2015) "Molecular Etiology of Hereditary Single-Side Deafness: Its Association With Pigmentary Disorders and Waardenburg Syndrome," Medicine, 94(43), p. e1817. Available at: https://doi.org/10.1097/MD.0000000000001817.	26512583	not NGS
Butz, M. et al. (2020) "Development and Validation of a Next-Generation Sequencing Panel for Syndromic and Nonsyndromic Hearing Loss," The Journal of Applied Laboratory Medicine, 5(3), pp. 467–479. Available at: https://doi.org/10.1093/jalm/jfaa021.	32445360	only solved cases
Mohseni, M. et al. (2021) "Exome sequencing utility in defining the genetic landscape of hearing loss and novel-gene discovery in Iran," Clinical Genetics, 100(1), pp. 59–78. Available at: https://doi.org/10.1111/cge.13956.	33713422	prescreened
Bazazzadegan, N. et al. (2019) "Brief Report of Variants Detected in Hereditary Hearing Loss Cases in Iran over a 3-Year Period," Iranian Journal of Public Health, 48(10), pp. 1910–1915.	31850270	prescreened
Sloan-Heggen, C.M. et al. (2015) "Characterising the spectrum of autosomal recessive hereditary hearing loss in Iran," Journal of Medical Genetics, 52(12), pp. 823–829. Available at: https://doi.org/10.1136/jmedgenet-2015-103389.	26445815	prescreened
Bademci, Guney et al. (2016) "Comprehensive analysis via exome sequencing uncovers genetic etiology in autosomal recessive nonsyndromic deafness in a large multiethnic cohort," Genetics in Medicine: Official Journal of the American College of Medical Genetics, 18(4), pp. 364–371. Available at: https://doi.org/10.1038/gim.2015.89.	26226137	prescreened
Cabanillas, R. et al. (2018) "Comprehensive genomic diagnosis of non-syndromic and syndromic hereditary hearing loss in Spanish patients," BMC medical genomics, 11(1), p. 58. Available at: https://doi.org/10.1186/s12920-018-0375-5.	29986705	prescreened
Sommen, M. et al. (2016) "DNA Diagnostics of Hereditary Hearing Loss: A Targeted Resequencing Approach Combined with a Mutation Classification System," Human Mutation, 37(8), pp. 812–819. Available at: https://doi.org/10.1002/humu.22999.	27068579	prescreened
Antunes, L.N. et al. (2024) "Genetic heterogeneity in autosomal recessive hearing loss: a survey of Brazilian families," Frontiers in Genetics, 15, p. 1409306. Available at: https://doi.org/10.3389/fgene.2024.1409306.	39498320	prescreened
Alerasool, M. et al. (2024) "Genetic landscape of hearing loss in prelingual deaf patients of eastern Iran: Insights from exome sequencing analysis," Clinical Genetics, 106(6), pp. 693–701. Available at: https://doi.org/10.1111/cge.14599.	39107234	prescreened
Gu, X. et al. (2015) "Genetic testing for sporadic hearing loss using targeted massively parallel sequencing identifies 10 novel mutations," Clinical Genetics, 87(6), pp. 588–593. Available at: https://doi.org/10.1111/cge.12431.	24853665	prescreened
Yan, D. et al. (2016) "Spectrum of DNA variants for non-syndromic deafness in a large cohort from multiple continents," Human Genetics, 135(8), pp. 953–961. Available at: https://doi.org/10.1007/s00439-016-1697-z.	27344577	prescreened
Shatokhina, O. et al. (2022) "Spectrum of Genes for Non-GJB2-Related Non-Syndromic Hearing Loss in the Russian Population Revealed by a Targeted Deafness Gene Panel," International Journal of Molecular Sciences, 23(24), p. 15748. Available at: https://doi.org/10.3390/ijms232415748.	36555390	prescreened
Molina-Ramírez, L.P. et al. (2021) "The diagnostic utility of clinical exome sequencing in 60 patients with hearing loss disorders: A single-institution experience," Clinical otolaryngology: official journal of ENT-UK ; official journal of Netherlands Society for Oto-Rhino-Laryngology & Cervico-Facial Surgery, 46(6), pp. 1257–1262. Available at: https://doi.org/10.1111/coa.13826.	34171171	prescreened
Spedicati, B. et al. (2023) "The Enigmatic Genetic Landscape of Hereditary Hearing Loss: A Multistep Diagnostic Strategy in the Italian Population," Biomedicines, 11(3), p. 703. Available at: https://doi.org/10.3390/biomedicines11030703.	36979683	prescreened
Reis, C.S. et al. (2022) "Whole-Exome Sequencing Targeting a Gene Panel for Sensorineural Hearing Loss: The First Portuguese Cohort Study," Cytogenetic and Genome Research, 162(1–2), pp. 1–9. Available at: https://doi.org/10.1159/000523840.	35580552	prescreened
Parzefall, T. et al. (2017) "Whole-exome sequencing to identify the cause of congenital sensorineural hearing loss in carriers of a heterozygous GJB2 mutation," European archives of oto-rhino-laryngology: official journal of the European Federation of Oto-Rhino-Laryngological Societies (EUFOS): affiliated with the German Society for Oto-Rhino-Laryngology - Head and Neck Surgery, 274(10), pp. 3619…	28821934	prescreened
Bademci, G. et al. (2016) "Variations in Multiple Syndromic Deafness Genes Mimic Non-syndromic Hearing Loss," Scientific Reports, 6, p. 31622. Available at: https://doi.org/10.1038/srep31622.	27562378	prescreened
Al Mutery, A. et al. (2022) "Genetic etiology of hereditary hearing loss in the Gulf Cooperation Council countries," Human Genetics, 141(3–4), pp. 595–605. Available at: https://doi.org/10.1007/s00439-021-02323-x.	34338889	review
Shearer, A.E. et al. (2013) "Advancing genetic testing for deafness with genomic technology," Journal of Medical Genetics, 50(9), pp. 627–634. Available at: https://doi.org/10.1136/jmedgenet-2013-101749.	23804846
Carlson, R.J. et al. (2023) "Association of Genetic Diagnoses for Childhood-Onset Hearing Loss With Cochlear Implant Outcomes," JAMA otolaryngology-- head & neck surgery, 149(3), pp. 212–222. Available at: https://doi.org/10.1001/jamaoto.2022.4463.	36633841
Ji, H. et al. (2014) "Combined examination of sequence and copy number variations in human deafness genes improves diagnosis for cases of genetic deafness," BMC ear, nose, and throat disorders, 14, p. 9. Available at: https://doi.org/10.1186/1472-6815-14-9.	25342930
Baux, D. et al. (2017) "Combined genetic approaches yield a 48% diagnostic rate in a large cohort of French hearing-impaired patients," Scientific Reports, 7(1), p. 16783. Available at: https://doi.org/10.1038/s41598-017-16846-9.	29196752
Ideura, M. et al. (2019) "Comprehensive analysis of syndromic hearing loss patients in Japan," Scientific Reports, 9(1), p. 11976. Available at: https://doi.org/10.1038/s41598-019-47141-4.	31427586
Lee, C.-Y. et al. (2022) "Comprehensive Etiologic Analyses in Pediatric Cochlear Implantees and the Clinical Implications," Biomedicines, 10(8), p. 1846. Available at: https://doi.org/10.3390/biomedicines10081846.	36009393
Yamamoto, N. et al. (2023) "Comprehensive Gene Panel Testing for Hearing Loss in Children: Understanding Factors Influencing Diagnostic Yield," The Journal of Pediatrics, 262, p. 113620. Available at: https://doi.org/10.1016/j.jpeds.2023.113620.	37473993
Xiang, J. et al. (2022) "Comprehensive genetic testing improves the clinical diagnosis and medical management of pediatric patients with isolated hearing loss," BMC medical genomics, 15(1), p. 142. Available at: https://doi.org/10.1186/s12920-022-01293-x.	35761346
Sloan-Heggen, C.M. et al. (2016) "Comprehensive genetic testing in the clinical evaluation of 1119 patients with hearing loss," Human Genetics, 135(4), pp. 441–450. Available at: https://doi.org/10.1007/s00439-016-1648-8.	26969326
Yuan, Y. et al. (2020) "Comprehensive genetic testing of Chinese SNHL patients and variants interpretation using ACMG guidelines and ethnically matched normal controls," European journal of human genetics: EJHG, 28(2), pp. 231–243. Available at: https://doi.org/10.1038/s41431-019-0510-6.	31541171
Moteki, H. et al. (2016) "Comprehensive genetic testing with ethnic-specific filtering by allele frequency in a Japanese hearing-loss population," Clinical Genetics, 89(4), pp. 466–472. Available at: https://doi.org/10.1111/cge.12677.	26346818
Budde, B.S. et al. (2020) "Comprehensive molecular analysis of 61 Egyptian families with hereditary nonsyndromic hearing loss," Clinical Genetics, 98(1), pp. 32–42. Available at: https://doi.org/10.1111/cge.13754.	32279305
Han, J.H. et al. (2023) "Comprehensive Prediction Model, Including Genetic Testing, for the Outcomes of Cochlear Implantation," Ear and Hearing, 44(1), pp. 223–231. Available at: https://doi.org/10.1097/AUD.0000000000001269.	35973050
Tropitzsch, A. et al. (2022) "Diagnostic Yield of Targeted Hearing Loss Gene Panel Sequencing in a Large German Cohort With a Balanced Age Distribution from a Single Diagnostic Center: An Eight-year Study," Ear and Hearing, 43(3), pp. 1049–1066. Available at: https://doi.org/10.1097/AUD.0000000000001159.	34753855
Yan, D. et al. (2025) "Etiologic Diagnosis of Genetic Hearing Loss in an Ethnically Diverse Deafness Cohort," Audiology & Neuro-Otology, 30(1), pp. 70–79. Available at: https://doi.org/10.1159/000540202.	39182490
Rajput, K. et al. (2024) "Etiology of Childhood Profound Sensorineural Hearing Loss: The Role of Hearing Loss Gene Panel Testing," Otolaryngology--Head and Neck Surgery: Official Journal of American Academy of Otolaryngology-Head and Neck Surgery, 171(5), pp. 1518–1525. Available at: https://doi.org/10.1002/ohn.838.	38822754
Perry, J. et al. (2023) "Exome Sequencing Expands the Genetic Diagnostic Spectrum for Pediatric Hearing Loss," The Laryngoscope, 133(9), pp. 2417–2424. Available at: https://doi.org/10.1002/lary.30507.	36515421
Downie, L. et al. (2020) "Exome sequencing in infants with congenital hearing impairment: a population-based cohort study," European journal of human genetics: EJHG, 28(5), pp. 587–596. Available at: https://doi.org/10.1038/s41431-019-0553-8.	31827275
Park, J.H. et al. (2014) "Exploration of molecular genetic etiology for Korean cochlear implantees with severe to profound hearing loss and its implication," Orphanet Journal of Rare Diseases, 9, p. 167. Available at: https://doi.org/10.1186/s13023-014-0167-8.	25373420
Guan, J. et al. (2021) "Family trio-based sequencing in 404 sporadic bilateral hearing loss patients discovers recessive and De novo genetic variants in multiple ways," European Journal of Medical Genetics, 64(10), p. 104311. Available at: https://doi.org/10.1016/j.ejmg.2021.104311.	34416374
Kim, Y.S. et al. (2022) "Full etiologic spectrum of pediatric severe to profound hearing loss of consecutive 119 cases," Scientific Reports, 12(1), p. 12335. Available at: https://doi.org/10.1038/s41598-022-16421-x.	35853923
Tlili, A. et al. (2024) "Genetic analysis of 106 sporadic cases with hearing loss in the UAE population," Human Genomics, 18(1), p. 59. Available at: https://doi.org/10.1186/s40246-024-00630-8.	38844983
Reda Del Barrio, S., García Fernández, A., et al. (2024) "Genetic diagnosis of childhood sensorineural hearing loss," Acta Otorrinolaringologica Espanola, 75(2), pp. 83–93. Available at: https://doi.org/10.1016/j.otoeng.2023.07.002.	38224868
Wu, C.-C. et al. (2019) "Genetic Epidemiology and Clinical Features of Hereditary Hearing Impairment in the Taiwanese Population," Genes, 10(10), p. 772. Available at: https://doi.org/10.3390/genes10100772.	31581539
Pál, M. et al. (2023) "Genetic Etiology of Nonsyndromic Hearing Loss in Hungarian Patients," International Journal of Molecular Sciences, 24(8), p. 7401. Available at: https://doi.org/10.3390/ijms24087401.	37108562
Yang, T. et al. (2013) "Genetic etiology study of the non-syndromic deafness in Chinese Hans by targeted next-generation sequencing," Orphanet Journal of Rare Diseases, 8, p. 85. Available at: https://doi.org/10.1186/1750-1172-8-85.	23767834
Liu, Y. et al. (2022) "Genetic profiles of non-syndromic severe-profound hearing loss in Chinese Hans by whole-exome sequencing," Gene, 819, p. 146258. Available at: https://doi.org/10.1016/j.gene.2022.146258.	35114279
Ma, J. et al. (2023) "Genetic screening of a Chinese cohort of children with hearing loss using a next-generation sequencing panel," Human Genomics, 17(1), p. 1. Available at: https://doi.org/10.1186/s40246-022-00449-1.	36597107
Abu Rayyan, A. et al. (2020) "Genomic analysis of inherited hearing loss in the Palestinian population," Proceedings of the National Academy of Sciences of the United States of America, 117(33), pp. 20070–20076. Available at: https://doi.org/10.1073/pnas.2009628117.	32747562
Usami, S.-I. et al. (2024) "HEARRING group genetic marker study: genetic background of CI patients," Acta Oto-Laryngologica, 144(10), pp. 542–551. Available at: https://doi.org/10.1080/00016489.2024.2416082.	39434647
Sun, Yu et al. (2019) "Increased diagnostic yield by reanalysis of data from a hearing loss gene panel," BMC medical genomics, 12(1), p. 76. Available at: https://doi.org/10.1186/s12920-019-0531-6.	31138263
Zeng, B. et al. (2022) "Increased diagnostic yield in a cohort of hearing loss families using a comprehensive stepwise strategy of molecular testing," Frontiers in Genetics, 13, p. 1057293. Available at: https://doi.org/10.3389/fgene.2022.1057293.	36568381
Zhuri, D. et al. (2024) "Investigation of Targeted Genes and Identification of Novel Variants with Next Generation Sequencing Method in Hearing Loss," The Journal of International Advanced Otology, 20(4), pp. 312–324. Available at: https://doi.org/10.5152/iao.2024.22919.	39161163
Morgan, A. et al. (2020) "Lights and Shadows in the Genetics of Syndromic and Non-Syndromic Hearing Loss in the Italian Population," Genes, 11(11), p. 1237. Available at: https://doi.org/10.3390/genes11111237.	33105617
Kim, Y. et al. (2022) "Molecular aetiology of ski-slope hearing loss and audiological course of cochlear implantees," European archives of oto-rhino-laryngology: official journal of the European Federation of Oto-Rhino-Laryngological Societies (EUFOS): affiliated with the German Society for Oto-Rhino-Laryngology - Head and Neck Surgery, 279(10), pp. 4871–4882. Available at: https://doi.org/10.100…	35212774
Batissoco, A.C. et al. (2022) "Molecular and genetic characterization of a large Brazilian cohort presenting hearing loss," Human Genetics, 141(3–4), pp. 519–538. Available at: https://doi.org/10.1007/s00439-021-02372-2.	34599368
Wu, J. et al. (2022) "Molecular diagnose of a large hearing loss population from China by targeted genome sequencing," Journal of Human Genetics, 67(11), pp. 643–649. Available at: https://doi.org/10.1038/s10038-022-01066-5.	35982127
Wang, J. et al. (2021) "Molecular diagnosis of non-syndromic hearing loss patients using a stepwise approach," Scientific Reports, 11(1), p. 4036. Available at: https://doi.org/10.1038/s41598-021-83493-6.	33597575
Liu, C. et al. (2022) "Next-generation sequencing facilitates genetic diagnosis and improves the management of patients with hearing loss in clinical practice," International Journal of Pediatric Otorhinolaryngology, 161, p. 111258. Available at: https://doi.org/10.1016/j.ijporl.2022.111258.	35939872
Imizcoz, T. et al. (2023) "Next-generation sequencing improves precision medicine in hearing loss," Frontiers in Genetics, 14, p. 1264899. Available at: https://doi.org/10.3389/fgene.2023.1264899.	37811145
Mehta, D. et al. (2016) "Outcomes of evaluation and testing of 660 individuals with hearing loss in a pediatric genetics of hearing loss clinic," American Journal of Medical Genetics. Part A, 170(10), pp. 2523–2530. Available at: https://doi.org/10.1002/ajmg.a.37855.	27480936
Liao, E.N. et al. (2022) "Outcomes of Gene Panel Testing for Sensorineural Hearing Loss in a Diverse Patient Cohort," JAMA network open, 5(9), p. e2233441. Available at: https://doi.org/10.1001/jamanetworkopen.2022.33441.	36166228
Florentine, M.M. et al. (2022) "Racial and ethnic disparities in diagnostic efficacy of comprehensive genetic testing for sensorineural hearing loss," Human Genetics, 141(3–4), pp. 495–504. Available at: https://doi.org/10.1007/s00439-021-02338-4.	34515852
Lee, Y.-H. et al. (2023) "Revisiting Genetic Epidemiology with a Refined Targeted Gene Panel for Hereditary Hearing Impairment in the Taiwanese Population," Genes, 14(4), p. 880. Available at: https://doi.org/10.3390/genes14040880.	37107638
Boudewyns, A. et al. (2018) "Role of Targeted Next Generation Sequencing in the Etiological Work-Up of Congenitally Deaf Children," Otology & Neurotology: Official Publication of the American Otological Society, American Neurotology Society [and] European Academy of Otology and Neurotology, 39(6), pp. 732–738. Available at: https://doi.org/10.1097/MAO.0000000000001847.	29889784
Kim, B.J. et al. (2020) "Significant Mendelian genetic contribution to pediatric mild-to-moderate hearing loss and its comprehensive diagnostic approach," Genetics in Medicine: Official Journal of the American College of Medical Genetics, 22(6), pp. 1119–1128. Available at: https://doi.org/10.1038/s41436-020-0774-9.	32203226
Brownstein, Z. et al. (2020) "Spectrum of genes for inherited hearing loss in the Israeli Jewish population, including the novel human deafness gene ATOH1," Clinical Genetics, 98(4), pp. 353–364. Available at: https://doi.org/10.1111/cge.13817.	33111345
Boudewyns, A. et al. (2023) "Targeted Next-Generation Sequencing in Children With Bilateral Sensorineural Hearing Loss: Diagnostic Yield and Predictors of a Genetic Cause," Otology & Neurotology: Official Publication of the American Otological Society, American Neurotology Society [and] European Academy of Otology and Neurotology, 44(4), pp. 360–366. Available at: https://doi.org/10.1097/MAO.0000…	36804529
Chen, S. et al. (2016) "Targeted Next-Generation Sequencing Successfully Detects Causative Genes in Chinese Patients with Hereditary Hearing Loss," Genetic Testing and Molecular Biomarkers, 20(11), pp. 660–665. Available at: https://doi.org/10.1089/gtmb.2016.0051.	27610647
Zazo Seco, C. et al. (2017) "The diagnostic yield of whole-exome sequencing targeting a gene panel for hearing impairment in The Netherlands," European journal of human genetics: EJHG, 25(3), pp. 308–314. Available at: https://doi.org/10.1038/ejhg.2016.182.	28000701
van Beeck Calkoen, E.A. et al. (2019) "The etiological evaluation of sensorineural hearing loss in children," European Journal of Pediatrics, 178(8), pp. 1195–1205. Available at: https://doi.org/10.1007/s00431-019-03379-8.	31152317
Usami, S.-I. and Nishio, S.-Y. (2022) "The genetic etiology of hearing loss in Japan revealed by the social health insurance-based genetic testing of 10K patients," Human Genetics, 141(3–4), pp. 665–681. Available at: https://doi.org/10.1007/s00439-021-02371-3.	34599366
Wener, E.R. et al. (2024) "Variants in Genes Associated with Hearing Loss in Children: Prevalence in a Large Canadian Cohort," The Laryngoscope, 134(8), pp. 3832–3838. Available at: https://doi.org/10.1002/lary.31373.	38426810
Mutai, H. et al. (2022) "Whole exome analysis of patients in Japan with hearing loss reveals high heterogeneity among responsible and novel candidate genes," Orphanet Journal of Rare Diseases, 17(1), p. 114. Available at: https://doi.org/10.1186/s13023-022-02262-4.	35248088
Pan, J. et al. (2022) "Whole-exome sequencing identifies genetic variants of hearing loss in 113 Chinese families," Clinica Chimica Acta; International Journal of Clinical Chemistry, 532, pp. 53–60. Available at: https://doi.org/10.1016/j.cca.2022.05.020.	35640668

## Sheet: Table S3
Table S3: JBI Risk of Bias Assessment
Scoring: Y = Yes, N = No. Risk: Low = 7–9, Moderate = 4–6, High = 0–3
Q1	Was the sample frame a true or close representation of the target population?
Q2	Were study participants sampled in an appropriate way?
Q3	Was the sample size adequate?*
Q4	Were the study subjects and the setting described in detail?
Q5	Was the data analysis conducted with sufficient coverage of the identified sample?
Q6	Were valid methods used for the identification of the condition?
Q7	Was the condition measured in a standard, reliable way for all participants?
Q8	Was there appropriate statistical analysis?
Q9	Was the response rate adequate, and if not, was the low response rate managed appropriately?
*Sample size not formally justified; n<100 limits precision of individual study estimate.
Study	Q1	Q2	Q3	Q4	Q5	Q6	Q7	Q8	Q9	Score	Risk of Bias
Abu Rayyan 2020	Y	Y	Y	Y	Y	Y	Y	Y	Y	9	Low
Batissoco 2022	N	Y	Y	Y	Y	Y	Y	Y	Y	8	Low
Baux 2017	N	Y	Y	Y	Y	Y	Y	Y	Y	8	Low
Boudewyns 2023	N	Y	Y	Y	Y	Y	Y	Y	Y	8	Low
Boudewyns 2018	N	Y	N	Y	Y	Y	Y	Y	Y	7	Low
Brownstein 2020	N	Y	N	Y	Y	Y	Y	Y	Y	7	Low
Carlson 2023	N	Y	Y	Y	Y	Y	Y	Y	Y	8	Low
Chen 2016	N	Y	N	Y	Y	Y	N	Y	Y	6	Moderate
Florentine 2021	N	Y	Y	Y	Y	Y	Y	Y	Y	8	Low
Imizcoz 2023	N	Y	Y	Y	Y	Y	Y	Y	Y	8	Low
Ji 2014	N	Y	N	Y	Y	Y	N	Y	Y	6	Moderate
Lee YH 2023	N	Y	Y	Y	Y	Y	Y	Y	Y	8	Low
Lee CY 2022	N	Y	Y	Y	Y	Y	Y	Y	Y	8	Low
Liao 2022	N	Y	Y	Y	Y	Y	Y	Y	Y	8	Low
Ma 2023	N	Y	Y	Y	Y	Y	Y	Y	Y	8	Low
Mehta 2016	N	Y	Y	Y	Y	Y	N	Y	Y	7	Low
Pal 2023	N	Y	Y	Y	Y	Y	Y	Y	Y	8	Low
Park 2014	N	Y	N	Y	Y	Y	N	Y	Y	6	Moderate
Rajput 2024	N	Y	Y	Y	Y	Y	Y	Y	Y	8	Low
Shearer 2013	N	Y	N	Y	Y	Y	N	Y	Y	6	Moderate
Sloan-Heggen 2016	N	Y	Y	Y	Y	Y	Y	Y	Y	8	Low
Sun 2019	N	Y	Y	Y	Y	Y	Y	Y	Y	8	Low
Tropitzsch 2021	N	Y	Y	Y	Y	Y	Y	Y	Y	8	Low
Usami 2021	Y	Y	Y	Y	Y	Y	Y	Y	Y	9	Low
Usami 2024	N	Y	Y	Y	Y	Y	Y	Y	Y	8	Low
Wu CC 2019	N	Y	Y	Y	Y	Y	Y	Y	Y	8	Low
Wu J 2022	N	Y	Y	Y	Y	Y	Y	Y	Y	8	Low
Yan 2024	N	Y	N	Y	Y	Y	Y	Y	Y	7	Low
Yang 2013	N	Y	Y	Y	Y	Y	N	Y	Y	7	Low
Yuan 2019	N	Y	Y	Y	Y	Y	Y	Y	Y	8	Low
Zhuri 2024	N	Y	U	Y	Y	Y	Y	Y	Y	7	Low
Guan 2021	N	Y	Y	Y	Y	Y	Y	Y	Y	8	Low
Reda Del Barrio 2023	N	Y	N	Y	Y	Y	Y	Y	Y	7	Low
Downie 2019	Y	Y	Y	Y	Y	Y	Y	Y	Y	9	Low
Han 2022	N	Y	Y	Y	Y	Y	Y	Y	Y	8	Low
Kim BJ 2020	N	Y	N	Y	Y	Y	Y	Y	Y	7	Low
Kim YS 2022	N	Y	Y	Y	Y	Y	Y	Y	Y	8	Low
Liu C 2022	N	Y	N	Y	Y	Y	Y	Y	Y	7	Low
Liu Y 2022	N	Y	N	Y	Y	Y	Y	Y	Y	7	Low
Morgan 2020	N	Y	Y	Y	Y	Y	Y	Y	Y	8	Low
Mutai 2022	N	Y	N	Y	Y	Y	Y	Y	Y	7	Low
Pan 2022	N	Y	Y	Y	Y	Y	Y	Y	Y	8	Low
Perry 2022	N	Y	Y	Y	Y	Y	Y	Y	Y	8	Low
Zazo Seco 2017	N	Y	Y	Y	Y	Y	Y	Y	Y	8	Low
Tlili 2024	N	Y	N	Y	Y	Y	Y	Y	Y	7	Low
van Beeck Calkoen 2019	N	Y	Y	Y	Y	Y	Y	Y	Y	8	Low
Van Heurck 2021	N	Y	N	Y	Y	Y	Y	Y	Y	7	Low
Wang 2021	N	Y	N	Y	Y	Y	Y	Y	Y	7	Low
Wener 2024	N	Y	Y	Y	Y	Y	Y	Y	Y	8	Low
Xiang 2022	N	Y	N	Y	Y	Y	Y	Y	Y	7	Low
Yamamoto 2023	N	Y	Y	Y	Y	Y	Y	Y	Y	8	Low
Zeng 2022	N	Y	Y	Y	Y	Y	Y	Y	Y	8	Low

## Sheet: Table S4
Table S4: Studies used to create Figure 2
Citation	PMID	Year	Country	Cohort size	Total used for analysis	Total success	is it bilateral?
Liao, E.N. et al. (2022) "Outcomes of Gene Panel Testing for Sensorineural Hearing Loss in a Diverse Patient Cohort," JAMA network open, 5(9), p. e2233441. Available at: https://doi.org/10.1001/jamanetworkopen.2022.33441.	36166228	2022	USA	426	230	106	336/426. there were 106 successes out of 230 bilateral
Boudewyns, A. et al. (2023) "Targeted Next-Generation Sequencing in Children With Bilateral Sensorineural Hearing Loss: Diagnostic Yield and Predictors of a Genetic Cause," Otology & Neurotology: Official Publication of the American Otological Society, American Neurotology Society [and] European Academy of Otology and Neurotology, 44(4), pp. 360–366. Available at: https://doi.org/10.1097/MAO.0000…	36804529	2023	Belgium	238	238	93	all bilateral
Boudewyns, A. et al. (2018) "Role of Targeted Next Generation Sequencing in the Etiological Work-Up of Congenitally Deaf Children," Otology & Neurotology: Official Publication of the American Otological Society, American Neurotology Society [and] European Academy of Otology and Neurotology, 39(6), pp. 732–738. Available at: https://doi.org/10.1097/MAO.0000000000001847.	29889784	2018	Belgium	50	50	25	all bilateral
Carlson, R.J. et al. (2023) "Association of Genetic Diagnoses for Childhood-Onset Hearing Loss With Cochlear Implant Outcomes," JAMA otolaryngology-- head & neck surgery, 149(3), pp. 212–222. Available at: https://doi.org/10.1001/jamaoto.2022.4463.	36633841	2023	USA	406	406	210	all bilateral
Lee, Y.-H. et al. (2023) "Revisiting Genetic Epidemiology with a Refined Targeted Gene Panel for Hereditary Hearing Impairment in the Taiwanese Population," Genes, 14(4), p. 880. Available at: https://doi.org/10.3390/genes14040880.	37107638	2023	Taiwan	350	350	182	all bilateral
Pál, M. et al. (2023) "Genetic Etiology of Nonsyndromic Hearing Loss in Hungarian Patients," International Journal of Molecular Sciences, 24(8), p. 7401. Available at: https://doi.org/10.3390/ijms24087401.	37108562	2023	Hungary	139	139	92	all bilateral
Rajput, K. et al. (2024) "Etiology of Childhood Profound Sensorineural Hearing Loss: The Role of Hearing Loss Gene Panel Testing," Otolaryngology--Head and Neck Surgery: Official Journal of American Academy of Otolaryngology-Head and Neck Surgery, 171(5), pp. 1518–1525. Available at: https://doi.org/10.1002/ohn.838.	38822754	2024	UK	351	351	209	all bilateral
Wu, J. et al. (2022) "Molecular diagnose of a large hearing loss population from China by targeted genome sequencing," Journal of Human Genetics, 67(11), pp. 643–649. Available at: https://doi.org/10.1038/s10038-022-01066-5.	35982127	2022	China	1027	1027	588	all bilateral
Yang, T. et al. (2013) "Genetic etiology study of the non-syndromic deafness in Chinese Hans by targeted next-generation sequencing," Orphanet Journal of Rare Diseases, 8, p. 85. Available at: https://doi.org/10.1186/1750-1172-8-85.	23767834	2013	China	190	190	93	all bilateral
Guan, J. et al. (2021) "Family trio-based sequencing in 404 sporadic bilateral hearing loss patients discovers recessive and De novo genetic variants in multiple ways," European Journal of Medical Genetics, 64(10), p. 104311. Available at: https://doi.org/10.1016/j.ejmg.2021.104311.	34416374	2021	China	404	404	191	all bilateral
Reda Del Barrio, S. et al. (2024) "Genetic diagnosis of childhood sensorineural hearing loss," Acta Otorrinolaringologica Espanola, 75(2), pp. 83–93. Available at: https://doi.org/10.1016/j.otoeng.2023.07.002.	38224868	2023	Spain	105	105	50	all bilateral
Downie, L. et al. (2020) "Exome sequencing in infants with congenital hearing impairment: a population-based cohort study," European journal of human genetics: EJHG, 28(5), pp. 587–596. Available at: https://doi.org/10.1038/s41431-019-0553-8.	31827275	2019	Australia	106	106	52	all bilateral
Kim, B.J. et al. (2020) "Significant Mendelian genetic contribution to pediatric mild-to-moderate hearing loss and its comprehensive diagnostic approach," Genetics in Medicine: Official Journal of the American College of Medical Genetics, 22(6), pp. 1119–1128. Available at: https://doi.org/10.1038/s41436-020-0774-9.	32203226	2020	Korea	83	83	52	all bilateral
Kim, Y.S. et al. (2022) "Full etiologic spectrum of pediatric severe to profound hearing loss of consecutive 119 cases," Scientific Reports, 12(1), p. 12335. Available at: https://doi.org/10.1038/s41598-022-16421-x.	35853923	2022	Korea	119	119	47	all bilateral
Wang, J. et al. (2021) "Molecular diagnosis of non-syndromic hearing loss patients using a stepwise approach," Scientific Reports, 11(1), p. 4036. Available at: https://doi.org/10.1038/s41598-021-83493-6.	33597575	2021	China	92	92	59	all bilateral
Xiang, J. et al. (2022) "Comprehensive genetic testing improves the clinical diagnosis and medical management of pediatric patients with isolated hearing loss," BMC medical genomics, 15(1), p. 142. Available at: https://doi.org/10.1186/s12920-022-01293-x.	35761346	2022	Shenzen (China)	80	80	53	all bilateral
Tropitzsch, A. et al. (2022) "Diagnostic Yield of Targeted Hearing Loss Gene Panel Sequencing in a Large German Cohort With a Balanced Age Distribution from a Single Diagnostic Center: An Eight-year Study," Ear and Hearing, 43(3), pp. 1049–1066. Available at: https://doi.org/10.1097/AUD.0000000000001159.	34753855	2021	Germany	305	241	64	for bilateral 154/241
Sloan-Heggen, C.M. et al. (2016) "Comprehensive genetic testing in the clinical evaluation of 1119 patients with hearing loss," Human Genetics, 135(4), pp. 441–450. Available at: https://doi.org/10.1007/s00439-016-1648-8.	26969326	2016	USA	1119	532	234	for bilateral 234/532
Shearer, A.E. et al. (2013) "Advancing genetic testing for deafness with genomic technology," Journal of Medical Genetics, 50(9), pp. 627–634. Available at: https://doi.org/10.1136/jmedgenet-2013-101749.	23804846	2014	USA	100	91	51	for bilateral 51/91
van Beeck Calkoen, E.A. et al. (2019) "The etiological evaluation of sensorineural hearing loss in children," European Journal of Pediatrics, 178(8), pp. 1195–1205. Available at: https://doi.org/10.1007/s00431-019-03379-8.	31152317	2019	Netherlands	423	261	79	for bilateral it's 79/261. for all it's 86/330
Mehta, D. et al. (2016) "Outcomes of evaluation and testing of 660 individuals with hearing loss in a pediatric genetics of hearing loss clinic," American Journal of Medical Genetics. Part A, 170(10), pp. 2523–2530. Available at: https://doi.org/10.1002/ajmg.a.37855.	27480936	2016	USA	660	447	104	the data here is good
Yamamoto, N. et al. (2023) "Comprehensive Gene Panel Testing for Hearing Loss in Children: Understanding Factors Influencing Diagnostic Yield," The Journal of Pediatrics, 262, p. 113620. Available at: https://doi.org/10.1016/j.jpeds.2023.113620.	37473993	2023	USA	474	368	188	this is bilateral, for everyone it's 209/474
Wener, E.R. et al. (2024) "Variants in Genes Associated with Hearing Loss in Children: Prevalence in a Large Canadian Cohort," The Laryngoscope, 134(8), pp. 3832–3838. Available at: https://doi.org/10.1002/lary.31373.	38426810	2024	Canada	485	371	66	this is bilateral, for everyone it's 73/485
Perry, J. et al. (2023) "Exome Sequencing Expands the Genetic Diagnostic Spectrum for Pediatric Hearing Loss," The Laryngoscope, 133(9), pp. 2417–2424. Available at: https://doi.org/10.1002/lary.30507.	36515421	2022	USA	218	118	48	this numbers are bilateral. For everyone including assymetric it's 68/218

## Sheet: Table S5
Table S5: Studies used to create Figure 3
Citation	PMID	Year	Country	Cohort size	Total used for analysis	Total success
Batissoco, A.C. et al. (2022) "Molecular and genetic characterization of a large Brazilian cohort presenting hearing loss," Human Genetics, 141(3–4), pp. 519–538. Available at: https://doi.org/10.1007/s00439-021-02372-2.	34599368	2022	Brazil	542	16	0
Mehta, D. et al. (2016) "Outcomes of evaluation and testing of 660 individuals with hearing loss in a pediatric genetics of hearing loss clinic," American Journal of Medical Genetics. Part A, 170(10), pp. 2523–2530. Available at: https://doi.org/10.1002/ajmg.a.37855.	27480936	2016	USA	660	148	1
Sloan-Heggen, C.M. et al. (2016) "Comprehensive genetic testing in the clinical evaluation of 1119 patients with hearing loss," Human Genetics, 135(4), pp. 441–450. Available at: https://doi.org/10.1007/s00439-016-1648-8.	26969326	2016	USA	1119	69	1
Liao, E.N. et al. (2022) "Outcomes of Gene Panel Testing for Sensorineural Hearing Loss in a Diverse Patient Cohort," JAMA network open, 5(9), p. e2233441. Available at: https://doi.org/10.1001/jamanetworkopen.2022.33441.	36166228	2022	USA	426	90	3
Yamamoto, N. et al. (2023) "Comprehensive Gene Panel Testing for Hearing Loss in Children: Understanding Factors Influencing Diagnostic Yield," The Journal of Pediatrics, 262, p. 113620. Available at: https://doi.org/10.1016/j.jpeds.2023.113620.	37473993	2023	USA	474	37	2
Wener, E.R. et al. (2024) "Variants in Genes Associated with Hearing Loss in Children: Prevalence in a Large Canadian Cohort," The Laryngoscope, 134(8), pp. 3832–3838. Available at: https://doi.org/10.1002/lary.31373.	38426810	2024	Canada	485	114	7
van Beeck Calkoen, E.A. et al. (2019) "The etiological evaluation of sensorineural hearing loss in children," European Journal of Pediatrics, 178(8), pp. 1195–1205. Available at: https://doi.org/10.1007/s00431-019-03379-8.	31152317	2019	Netherlands	423	57	6
Perry, J. et al. (2023) "Exome Sequencing Expands the Genetic Diagnostic Spectrum for Pediatric Hearing Loss," The Laryngoscope, 133(9), pp. 2417–2424. Available at: https://doi.org/10.1002/lary.30507.	36515421	2022	USA	218	60	11
Tropitzsch, A. et al. (2022) "Diagnostic Yield of Targeted Hearing Loss Gene Panel Sequencing in a Large German Cohort With a Balanced Age Distribution from a Single Diagnostic Center: An Eight-year Study," Ear and Hearing, 43(3), pp. 1049–1066. Available at: https://doi.org/10.1097/AUD.0000000000001159.	34753855	2021	Germany	305	30	6
Usami, S.-I. and Nishio, S.-Y. (2022) "The genetic etiology of hearing loss in Japan revealed by the social health insurance-based genetic testing of 10K patients," Human Genetics, 141(3–4), pp. 665–681. Available at: https://doi.org/10.1007/s00439-021-02371-3.	34599366	2021	Japan	10047	220	1
Yuan, Y. et al. (2020) "Comprehensive genetic testing of Chinese SNHL patients and variants interpretation using ACMG guidelines and ethnically matched normal controls," European journal of human genetics: EJHG, 28(2), pp. 231–243. Available at: https://doi.org/10.1038/s41431-019-0510-6.	31541171	2019	China	433	1	0

## Sheet: Table S6
Table S6: Studies used to create Figure 4
Citation	PMID	Year	Country	Cohort size	Total used for analysis	Total success
Moteki, H. et al. (2016) "Comprehensive genetic testing with ethnic-specific filtering by allele frequency in a Japanese hearing-loss population," Clinical Genetics, 89(4), pp. 466–472. Available at: https://doi.org/10.1111/cge.12677.	26346818	2017	Japan	194	103	20
Tropitzsch, A. et al. (2022) "Diagnostic Yield of Targeted Hearing Loss Gene Panel Sequencing in a Large German Cohort With a Balanced Age Distribution from a Single Diagnostic Center: An Eight-year Study," Ear and Hearing, 43(3), pp. 1049–1066. Available at: https://doi.org/10.1097/AUD.0000000000001159.	34753855	2021	Germany	305	158	31
Tlili, A. et al. (2024) "Genetic analysis of 106 sporadic cases with hearing loss in the UAE population," Human Genomics, 18(1), p. 59. Available at: https://doi.org/10.1186/s40246-024-00630-8.	38844983	2024	UAE	106	105	26
Zazo Seco, C. et al. (2017) "The diagnostic yield of whole-exome sequencing targeting a gene panel for hearing impairment in The Netherlands," European journal of human genetics: EJHG, 25(3), pp. 308–314. Available at: https://doi.org/10.1038/ejhg.2016.182.	28000701	2017	Netherlands	200	102	31
Shearer, A.E. et al. (2013) "Advancing genetic testing for deafness with genomic technology," Journal of Medical Genetics, 50(9), pp. 627–634. Available at: https://doi.org/10.1136/jmedgenet-2013-101749.	23804846	2014	USA	100	32	11
Ji, H. et al. (2014) "Combined examination of sequence and copy number variations in human deafness genes improves diagnosis for cases of genetic deafness," BMC ear, nose, and throat disorders, 14, p. 9. Available at: https://doi.org/10.1186/1472-6815-14-9.	25342930	2014	China	79	79	29
Sloan-Heggen, C.M. et al. (2016) "Comprehensive genetic testing in the clinical evaluation of 1119 patients with hearing loss," Human Genetics, 135(4), pp. 441–450. Available at: https://doi.org/10.1007/s00439-016-1648-8.	26969326	2016	USA	1119	604	223
Sun, Y. et al. (2019) "Increased diagnostic yield by reanalysis of data from a hearing loss gene panel," BMC medical genomics, 12(1), p. 76. Available at: https://doi.org/10.1186/s12920-019-0531-6.	31138263	2019	China	210	158	62
Morgan, A. et al. (2020) "Lights and Shadows in the Genetics of Syndromic and Non-Syndromic Hearing Loss in the Italian Population," Genes, 11(11), p. 1237. Available at: https://doi.org/10.3390/genes11111237.	33105617	2020	Italy	125	84	36
Guan, J. et al. (2021) "Family trio-based sequencing in 404 sporadic bilateral hearing loss patients discovers recessive and De novo genetic variants in multiple ways," European Journal of Medical Genetics, 64(10), p. 104311. Available at: https://doi.org/10.1016/j.ejmg.2021.104311.	34416374	2021	China	404	404	191
Carlson, R.J. et al. (2023) "Association of Genetic Diagnoses for Childhood-Onset Hearing Loss With Cochlear Implant Outcomes," JAMA otolaryngology-- head & neck surgery, 149(3), pp. 212–222. Available at: https://doi.org/10.1001/jamaoto.2022.4463.	36633841	2023	USA	406	324	155
Abu Rayyan, A. et al. (2020) "Genomic analysis of inherited hearing loss in the Palestinian population," Proceedings of the National Academy of Sciences of the United States of America, 117(33), pp. 20070–20076. Available at: https://doi.org/10.1073/pnas.2009628117.	32747562	2020	Palestine	491	227	111
Wu, J. et al. (2022) "Molecular diagnose of a large hearing loss population from China by targeted genome sequencing," Journal of Human Genetics, 67(11), pp. 643–649. Available at: https://doi.org/10.1038/s10038-022-01066-5.	35982127	2022	China	1027	504	303

## Sheet: Table S7
Table S7: Studies used to create Figure S2
Citation	PMID	Year	Country	Cohort size	Total used for analysis	Total success
Abu Rayyan, A. et al. (2020) "Genomic analysis of inherited hearing loss in the Palestinian population," Proceedings of the National Academy of Sciences of the United States of America, 117(33), pp. 20070–20076. Available at: https://doi.org/10.1073/pnas.2009628117.	32747562	2020	Palestine	491	458	312
Batissoco, A.C. et al. (2022) "Molecular and genetic characterization of a large Brazilian cohort presenting hearing loss," Human Genetics, 141(3–4), pp. 519–538. Available at: https://doi.org/10.1007/s00439-021-02372-2.	34599368	2022	Brazil	542	441	84
Baux, D. et al. (2017) "Combined genetic approaches yield a 48% diagnostic rate in a large cohort of French hearing-impaired patients," Scientific Reports, 7(1), p. 16783. Available at: https://doi.org/10.1038/s41598-017-16846-9.	29196752	2017	France	207	207	99
Boudewyns, A. et al. (2023) "Targeted Next-Generation Sequencing in Children With Bilateral Sensorineural Hearing Loss: Diagnostic Yield and Predictors of a Genetic Cause," Otology & Neurotology: Official Publication of the American Otological Society, American Neurotology Society [and] European Academy of Otology and Neurotology, 44(4), pp. 360–366. Available at: https://doi.org/10.1097/MAO.0000…	36804529	2023	Belgium	238	238	93
Boudewyns, A. et al. (2018) "Role of Targeted Next Generation Sequencing in the Etiological Work-Up of Congenitally Deaf Children," Otology & Neurotology: Official Publication of the American Otological Society, American Neurotology Society [and] European Academy of Otology and Neurotology, 39(6), pp. 732–738. Available at: https://doi.org/10.1097/MAO.0000000000001847.	29889784	2018	Belgium	50	50	25
Brownstein, Z. et al. (2020) "Spectrum of genes for inherited hearing loss in the Israeli Jewish population, including the novel human deafness gene ATOH1," Clinical Genetics, 98(4), pp. 353–364. Available at: https://doi.org/10.1111/cge.13817.	33111345	2020	Israel	88	88	53
Carlson, R.J. et al. (2023) "Association of Genetic Diagnoses for Childhood-Onset Hearing Loss With Cochlear Implant Outcomes," JAMA otolaryngology-- head & neck surgery, 149(3), pp. 212–222. Available at: https://doi.org/10.1001/jamaoto.2022.4463.	36633841	2023	USA	406	406	210
Chen, S. et al. (2016) "Targeted Next-Generation Sequencing Successfully Detects Causative Genes in Chinese Patients with Hereditary Hearing Loss," Genetic Testing and Molecular Biomarkers, 20(11), pp. 660–665. Available at: https://doi.org/10.1089/gtmb.2016.0051.	27610647	2016	China	116	116	67
Florentine, M.M. et al. (2022) "Racial and ethnic disparities in diagnostic efficacy of comprehensive genetic testing for sensorineural hearing loss," Human Genetics, 141(3–4), pp. 495–504. Available at: https://doi.org/10.1007/s00439-021-02338-4.	34515852	2021	USA	240	240	53
Imizcoz, T. et al. (2023) "Next-generation sequencing improves precision medicine in hearing loss," Frontiers in Genetics, 14, p. 1264899. Available at: https://doi.org/10.3389/fgene.2023.1264899.	37811145	2023	Spain	155	155	52
Ji, H. et al. (2014) "Combined examination of sequence and copy number variations in human deafness genes improves diagnosis for cases of genetic deafness," BMC ear, nose, and throat disorders, 14, p. 9. Available at: https://doi.org/10.1186/1472-6815-14-9.	25342930	2014	China	79	79	29
Lee, Y.-H. et al. (2023) "Revisiting Genetic Epidemiology with a Refined Targeted Gene Panel for Hereditary Hearing Impairment in the Taiwanese Population," Genes, 14(4), p. 880. Available at: https://doi.org/10.3390/genes14040880.	37107638	2023	Taiwan	350	350	182
Lee, C.-Y. et al. (2022) "Comprehensive Etiologic Analyses in Pediatric Cochlear Implantees and the Clinical Implications," Biomedicines, 10(8), p. 1846. Available at: https://doi.org/10.3390/biomedicines10081846.	36009393	2022	Taiwan	160	160	98
Liao, E.N. et al. (2022) "Outcomes of Gene Panel Testing for Sensorineural Hearing Loss in a Diverse Patient Cohort," JAMA network open, 5(9), p. e2233441. Available at: https://doi.org/10.1001/jamanetworkopen.2022.33441.	36166228	2022	USA	426	426	109
Ma, J. et al. (2023) "Genetic screening of a Chinese cohort of children with hearing loss using a next-generation sequencing panel," Human Genomics, 17(1), p. 1. Available at: https://doi.org/10.1186/s40246-022-00449-1.	36597107	2023	China	879	879	229
Mehta, D. et al. (2016) "Outcomes of evaluation and testing of 660 individuals with hearing loss in a pediatric genetics of hearing loss clinic," American Journal of Medical Genetics. Part A, 170(10), pp. 2523–2530. Available at: https://doi.org/10.1002/ajmg.a.37855.	27480936	2016	USA	660	612	107
Pál, M. et al. (2023) "Genetic Etiology of Nonsyndromic Hearing Loss in Hungarian Patients," International Journal of Molecular Sciences, 24(8), p. 7401. Available at: https://doi.org/10.3390/ijms24087401.	37108562	2023	Hungary	139	139	92
Park, J.H. et al. (2014) "Exploration of molecular genetic etiology for Korean cochlear implantees with severe to profound hearing loss and its implication," Orphanet Journal of Rare Diseases, 9, p. 167. Available at: https://doi.org/10.1186/s13023-014-0167-8.	25373420	2014	Korea	93	51	21
Rajput, K. et al. (2024) "Etiology of Childhood Profound Sensorineural Hearing Loss: The Role of Hearing Loss Gene Panel Testing," Otolaryngology--Head and Neck Surgery: Official Journal of American Academy of Otolaryngology-Head and Neck Surgery, 171(5), pp. 1518–1525. Available at: https://doi.org/10.1002/ohn.838.	38822754	2024	UK	351	351	209
Shearer, A.E. et al. (2013) "Advancing genetic testing for deafness with genomic technology," Journal of Medical Genetics, 50(9), pp. 627–634. Available at: https://doi.org/10.1136/jmedgenet-2013-101749.	23804846	2014	USA	100	100	42
Sloan-Heggen, C.M. et al. (2016) "Comprehensive genetic testing in the clinical evaluation of 1119 patients with hearing loss," Human Genetics, 135(4), pp. 441–450. Available at: https://doi.org/10.1007/s00439-016-1648-8.	26969326	2016	USA	1119	1119	440
Sun, Y. et al. (2019) "Increased diagnostic yield by reanalysis of data from a hearing loss gene panel," BMC medical genomics, 12(1), p. 76. Available at: https://doi.org/10.1186/s12920-019-0531-6.	31138263	2019	China	210	210	81.9
Tropitzsch, A. et al. (2022) "Diagnostic Yield of Targeted Hearing Loss Gene Panel Sequencing in a Large German Cohort With a Balanced Age Distribution from a Single Diagnostic Center: An Eight-year Study," Ear and Hearing, 43(3), pp. 1049–1066. Available at: https://doi.org/10.1097/AUD.0000000000001159.	34753855	2021	Germany	305	305	75
Usami, S.-I. and Nishio, S.-Y. (2022) "The genetic etiology of hearing loss in Japan revealed by the social health insurance-based genetic testing of 10K patients," Human Genetics, 141(3–4), pp. 665–681. Available at: https://doi.org/10.1007/s00439-021-02371-3.	34599366	2021	Japan	10047	10047	3818
Usami, S.-I. et al. (2024) "HEARRING group genetic marker study: genetic background of CI patients," Acta Oto-Laryngologica, 144(10), pp. 542–551. Available at: https://doi.org/10.1080/00016489.2024.2416082.	39434647	2024	Multicenter	192	183	60
Wu, C.-C. et al. (2019) "Genetic Epidemiology and Clinical Features of Hereditary Hearing Impairment in the Taiwanese Population," Genes, 10(10), p. 772. Available at: https://doi.org/10.3390/genes10100772.	31581539	2019	Taiwan	130	130	69
Wu, J. et al. (2022) "Molecular diagnose of a large hearing loss population from China by targeted genome sequencing," Journal of Human Genetics, 67(11), pp. 643–649. Available at: https://doi.org/10.1038/s10038-022-01066-5.	35982127	2022	China	1027	1027	588
Yan, D. et al. (2025) "Etiologic Diagnosis of Genetic Hearing Loss in an Ethnically Diverse Deafness Cohort," Audiology & Neuro-Otology, 30(1), pp. 70–79. Available at: https://doi.org/10.1159/000540202.	39182490	2024	USA	104	104	39
Yang, T. et al. (2013) "Genetic etiology study of the non-syndromic deafness in Chinese Hans by targeted next-generation sequencing," Orphanet Journal of Rare Diseases, 8, p. 85. Available at: https://doi.org/10.1186/1750-1172-8-85.	23767834	2013	China	190	190	93
Yuan, Y. et al. (2020) "Comprehensive genetic testing of Chinese SNHL patients and variants interpretation using ACMG guidelines and ethnically matched normal controls," European journal of human genetics: EJHG, 28(2), pp. 231–243. Available at: https://doi.org/10.1038/s41431-019-0510-6.	31541171	2019	China	463	463	243
Zhuri, D. et al. (2024) "Investigation of Targeted Genes and Identification of Novel Variants with Next Generation Sequencing Method in Hearing Loss," The Journal of International Advanced Otology, 20(4), pp. 312–324. Available at: https://doi.org/10.5152/iao.2024.22919.	39161163	2024	Turkey	100	100	13
Guan, J. et al. (2021) "Family trio-based sequencing in 404 sporadic bilateral hearing loss patients discovers recessive and De novo genetic variants in multiple ways," European Journal of Medical Genetics, 64(10), p. 104311. Available at: https://doi.org/10.1016/j.ejmg.2021.104311.	34416374	2021	China	404	310	146

## Sheet: Table S8
Table S8: Studies used to create Figure S3
Citation	PMID	Year	Country	Cohort size	Total used for analysis	Total success
Reda Del Barrio, S. et al. (2024) "Genetic diagnosis of childhood sensorineural hearing loss," Acta Otorrinolaringologica Espanola, 75(2), pp. 83–93. Available at: https://doi.org/10.1016/j.otoeng.2023.07.002.	38224868	2023	Spain	105	105	50
Downie, L. et al. (2020) "Exome sequencing in infants with congenital hearing impairment: a population-based cohort study," European journal of human genetics: EJHG, 28(5), pp. 587–596. Available at: https://doi.org/10.1038/s41431-019-0553-8.	31827275	2019	Australia	106	106	52
Guan, J. et al. (2021) "Family trio-based sequencing in 404 sporadic bilateral hearing loss patients discovers recessive and De novo genetic variants in multiple ways," European Journal of Medical Genetics, 64(10), p. 104311. Available at: https://doi.org/10.1016/j.ejmg.2021.104311.	34416374	2021	China	404	94	45
Han, J.H. et al. (2023) "Comprehensive Prediction Model, Including Genetic Testing, for the Outcomes of Cochlear Implantation," Ear and Hearing, 44(1), pp. 223–231. Available at: https://doi.org/10.1097/AUD.0000000000001269.	35973050	2022	Korea	203	126	82
Kim, B.J. et al. (2020) "Significant Mendelian genetic contribution to pediatric mild-to-moderate hearing loss and its comprehensive diagnostic approach," Genetics in Medicine: Official Journal of the American College of Medical Genetics, 22(6), pp. 1119–1128. Available at: https://doi.org/10.1038/s41436-020-0774-9.	32203226	2020	Korea	83	83	52
Kim, Y.S. et al. (2022) "Full etiologic spectrum of pediatric severe to profound hearing loss of consecutive 119 cases," Scientific Reports, 12(1), p. 12335. Available at: https://doi.org/10.1038/s41598-022-16421-x.	35853923	2022	Korea	119	119	47
Liu, C. et al. (2022) "Next-generation sequencing facilitates genetic diagnosis and improves the management of patients with hearing loss in clinical practice," International Journal of Pediatric Otorhinolaryngology, 161, p. 111258. Available at: https://doi.org/10.1016/j.ijporl.2022.111258.	35939872	2022	China	87	87	36
Liu, Y. et al. (2022) "Genetic profiles of non-syndromic severe-profound hearing loss in Chinese Hans by whole-exome sequencing," Gene, 819, p. 146258. Available at: https://doi.org/10.1016/j.gene.2022.146258.	35114279	2022	China	105	105	49
Morgan, A. et al. (2020) "Lights and Shadows in the Genetics of Syndromic and Non-Syndromic Hearing Loss in the Italian Population," Genes, 11(11), p. 1237. Available at: https://doi.org/10.3390/genes11111237.	33105617	2020	Italy	125	125	62
Mutai, H. et al. (2022) "Whole exome analysis of patients in Japan with hearing loss reveals high heterogeneity among responsible and novel candidate genes," Orphanet Journal of Rare Diseases, 17(1), p. 114. Available at: https://doi.org/10.1186/s13023-022-02262-4.	35248088	2022	Japan	72	72	21
Pan, J. et al. (2022) "Whole-exome sequencing identifies genetic variants of hearing loss in 113 Chinese families," Clinica Chimica Acta; International Journal of Clinical Chemistry, 532, pp. 53–60. Available at: https://doi.org/10.1016/j.cca.2022.05.020.	35640668	2022	China	113	113	54
Perry, J. et al. (2023) "Exome Sequencing Expands the Genetic Diagnostic Spectrum for Pediatric Hearing Loss," The Laryngoscope, 133(9), pp. 2417–2424. Available at: https://doi.org/10.1002/lary.30507.	36515421	2022	USA	218	218	68
Zazo Seco, C. et al. (2017) "The diagnostic yield of whole-exome sequencing targeting a gene panel for hearing impairment in The Netherlands," European journal of human genetics: EJHG, 25(3), pp. 308–314. Available at: https://doi.org/10.1038/ejhg.2016.182.	28000701	2017	Netherlands	200	200	67
Tlili, A. et al. (2024) "Genetic analysis of 106 sporadic cases with hearing loss in the UAE population," Human Genomics, 18(1), p. 59. Available at: https://doi.org/10.1186/s40246-024-00630-8.	38844983	2024	UAE	105	105	26
van Beeck Calkoen, E.A. et al. (2019) "The etiological evaluation of sensorineural hearing loss in children," European Journal of Pediatrics, 178(8), pp. 1195–1205. Available at: https://doi.org/10.1007/s00431-019-03379-8.	31152317	2019	Netherlands	423	330	86
Van Heurck, R. et al. (2021) "Benefits of Exome Sequencing in Children with Suspected Isolated Hearing Loss," Genes, 12(8), p. 1277. Available at: https://doi.org/10.3390/genes12081277.	34440452	2021	Switzerland	61	61	32
Wang, J. et al. (2021) "Molecular diagnosis of non-syndromic hearing loss patients using a stepwise approach," Scientific Reports, 11(1), p. 4036. Available at: https://doi.org/10.1038/s41598-021-83493-6.	33597575	2021	China	92	92	59
Wener, E.R. et al. (2024) "Variants in Genes Associated with Hearing Loss in Children: Prevalence in a Large Canadian Cohort," The Laryngoscope, 134(8), pp. 3832–3838. Available at: https://doi.org/10.1002/lary.31373.	38426810	2024	Canada	485	485	73
Xiang, J. et al. (2022) "Comprehensive genetic testing improves the clinical diagnosis and medical management of pediatric patients with isolated hearing loss," BMC medical genomics, 15(1), p. 142. Available at: https://doi.org/10.1186/s12920-022-01293-x.	35761346	2022	Shenzen (China)	80	80	53
Yamamoto, N. et al. (2023) "Comprehensive Gene Panel Testing for Hearing Loss in Children: Understanding Factors Influencing Diagnostic Yield," The Journal of Pediatrics, 262, p. 113620. Available at: https://doi.org/10.1016/j.jpeds.2023.113620.	37473993	2023	USA	474	474	209
Zeng, B. et al. (2022) "Increased diagnostic yield in a cohort of hearing loss families using a comprehensive stepwise strategy of molecular testing," Frontiers in Genetics, 13, p. 1057293. Available at: https://doi.org/10.3389/fgene.2022.1057293.	36568381	2022	China	152	152	111
